# Supplementary material for: Monascuspiloin from Monascus-Fermented Red Mold Rice Alleviates Alcoholic Liver Injury and Modulates Intestinal Microbiota
Source: Foods. 2022 Sep 30;11(19):3048. doi: 10.3390/foods11193048 (PMC9564352; doi:10.3390/foods11193048)
Supplement: Supplementary file 1 [file foods-11-03048-s001.zip]

Archive with 1 entries (1 files):
- foods-1846983-supplementary.pdf
